# Supplementary material for: The genotype of barley cultivars influences multiple aspects of their associated microbiota via differential root exudate secretion
Source: PLoS Biol. 2024 Apr 25;22(4):e3002232. doi: 10.1371/journal.pbio.3002232 (PMC11045101; doi:10.1371/journal.pbio.3002232)
Supplement: S2 Data — (TXT) [file pbio.3002232.s017.txt]

(((Ti3.9a:0.05315564,(Che2.9a:0.08969148,Pseudomonas_stutzeri_CGMCC1.1803:0.04892354):0.03202740[0.7310]):0.01641645[0.4320],((((Pseudomonas_putida_KT2440:0.03146525,Ti2.8a:0.04531782):0.05348525[0.9940],(Che3.11a:0.00000000,(Che2.6a:0.00000000,(Che3.12a:0.00000000,(Che3.10a:0.00000000,Che3.16a:0.00000000):0.00000000[0.1740]):0.00000000[0.0950]):0.00000000[0.1280]):0.05297204[1.0000]):0.02722910[0.4710],((Che3.13b:0.00000000,Che3.5b:0.00000000):0.07698356[1.0000],(Ti3.12b:0.07730665,((Che1.5b:0.00362030,Che3.6a:0.00000000):0.07880386[1.0000],(Ti3.19a:0.00000000,Ti3.4a:0.00000000):0.06169272[1.0000]):0.02135445[0.4280]):0.02381500[0.4830]):0.00856152[0.0420]):0.01386741[0.1070],((Pseudomonas_syringae_DC3000:0.05712605,Ti1.3b:0.07248333):0.01846003[0.4230],((S1.1a:0.01144256,((Pseudomonas_protegens_CHA0:0.03804960,S1.14b:0.03609634):0.00940924[0.2410],(((Che1.2a:0.00000000,(Che1.12a:0.00000000,(Che3.1a:0.00000000,Che3.5a:0.00000000):0.00000000[0.2220]):0.00000000[0.1640]):0.01633607[1.0000],(Che1.17a:0.01668383,(Pseudomonas_fluorescens_F113:0.00740968,(Ti2.4a:0.00000000,Ti2.6a:0.00000000):0.00182550[0.8780]):0.01160166[0.9800]):0.00427071[0.5290]):0.01286255[0.6910],((S1.11a:0.00000000,S1.13a:0.00000000):0.02288810[0.9990],(((Che2.12a:0.00000000,Che2.14a:0.00000000):0.04900712[1.0000],(Ti3.14a:0.00000000,Ti3.20a:0.00000000):0.04839107[1.0000]):0.00423314[0.0550],((Ti3.2a:0.00000000,(Ti2.11a:0.00000000,(Ti2.10a:0.00000000,(Ti2.12a:0.00000000,(Ti2.14a:0.00000000,(Ti2.16a:0.00000000,(Ti2.17a:0.00000000,Ti2.18a:0.00000000):0.00000000[0.0720]):0.00000000[0.0280]):0.00000000[0.0220]):0.00000000[0.0330]):0.00000000[0.4700]):0.00544328[0.9640]):0.03528417[1.0000],(Ti1.17a:0.00000000,((Ti1.15a:0.00000000,(Ti1.13a:0.00000000,(Ti1.11a:0.00000000,Ti1.12a:0.00000000):0.00000000[0.0540]):0.00000000[0.0030]):0.00000000[0.0010],(Ti1.18a:0.00000000,(Ti1.19a:0.00000000,(Ti1.1a:0.00000000,(Ti1.2a:0.00000000,(Ti1.3a:0.00000000,(Ti1.4a:0.00000000,(Ti1.5a:0.00000000,(Ti1.6a:0.00000000,(Ti1.7a:0.00000000,(Ti1.8a:0.00000000,Ti1.9a:0.00000000):0.00000000[0.0450]):0.00000000[0.0060]):0.00000000[0.0020]):0.00000000[0.0000]):0.00000000[0.0000]):0.00000000[0.0000]):0.00000000[0.0000]):0.00000000[0.0000]):0.00000000[0.0000]):0.00000000[0.0000]):0.00000000[0.0100]):0.03067949[1.0000]):0.00768963[0.2930]):0.00802011[0.0220]):0.00482324[0.0430]):0.00563515[0.0880]):0.01027861[0.0400]):0.00230776[0.0020],(((Che1.13a:0.00000000,(Che1.5a:0.00000000,Che3.15a:0.00000000):0.00000000[0.2720]):0.00000000[0.4950],((Che1.3a:0.00000000,(Che1.7a:0.00000000,Che1.8a:0.00000000):0.00000000[0.2750]):0.00182562[0.6560],(Ti3.19b:0.00905727,(Che3.9a:0.02040898,(Che2.8a:0.00932887,(S1.12a:0.00000000,S1.7a:0.00000000):0.01113808[1.0000]):0.00569583[0.8970]):0.00545925[0.3700]):0.00572047[0.3000]):0.00000000[0.0300]):0.00589787[0.4070],((S2.8b:0.00418345,(Che2.10a:0.00000000,Che2.13a:0.00000000):0.01811151[0.9970]):0.01258631[0.7410],((Che3.2a:0.02448201,S1.1b:0.05130514):0.01328572[0.3740],((Che1.1a:0.01105416,(Che1.14a:0.00000000,(Che1.15a:0.00000000,(Che1.16a:0.00000000,(Che1.18a:0.00000000,(Che1.4a:0.00000000,(Che2.17a:0.00000000,(Che2.2a:0.00000000,(Che2.4a:0.00000000,(Che2.5a:0.00000000,(Che3.19a:0.00000000,Che3.20a:0.00000000):0.00000000[0.0540]):0.00000000[0.0090]):0.00000000[0.0060]):0.00000000[0.0040]):0.00000000[0.0010]):0.00000000[0.0010]):0.00000000[0.0000]):0.00000000[0.0030]):0.00000000[0.0170]):0.00000000[0.4950]):0.03096575[1.0000],(((Che3.19b:0.00000000,Che3.1b:0.00000000):0.03468160[1.0000],(S1.7b:0.03520076,((Che2.10b:0.00000000,(Che2.16b:0.00000000,Che2.20b:0.00000000):0.00000000[0.2700]):0.00182447[0.6100],((Ti3.2b:0.00000000,(Ti3.8b:0.00000000,Ti3.9b:0.00000000):0.00000000[0.2370]):0.00000000[0.5710],(Che2.7a:0.01855105,(Ti2.10b:0.00000000,(Ti2.17b:0.00000000,(Ti2.20b:0.00000000,Ti2.2b:0.00000000):0.00000000[0.2340]):0.00000000[0.1600]):0.00550865[0.9670]):0.00179734[0.3040]):0.00000000[0.0940]):0.01973815[0.9810]):0.00528918[0.0810]):0.00194510[0.0250],(((S1.8a:0.00000000,S1.9a:0.00000000):0.01828808[1.0000],((Ti2.15b:0.00000000,Ti3.7b:0.00000000):0.00951338[0.9940],((S1.18b:0.00000000,Ti1.14b:0.00545991):0.00181055[0.8100],(Ti2.14b:0.00000000,(Ti2.16b:0.00000000,(Ti2.18b:0.00000000,(Ti2.19b:0.00000000,(Ti2.4b:0.00000000,Ti2.9b:0.00000000):0.00000000[0.1140]):0.00000000[0.0500]):0.00000000[0.0500]):0.00000000[0.0740]):0.00365634[0.9350]):0.01078154[0.9950]):0.02040130[0.9830]):0.00759198[0.2350],((S3.9b:0.04506056,((S1.2a:0.02583915,S1.5b:0.01217898):0.00471937[0.3980],((Pseudomonas_fluorescens_NCIMB11764:0.00000000,((Che2.11a:0.00000000,(S1.6a:0.00000000,(Che1.10b:0.00000000,(Che1.18b:0.00000000,(Che1.20b:0.00000000,(Che1.7b:0.00000000,(Ti2.11b:0.00000000,(Che1.6b:0.00559084,Ti2.6b:0.00000000):0.00000000[0.1080]):0.00000000[0.0200]):0.00000000[0.0100]):0.00000000[0.0190]):0.00000000[0.0400]):0.00185000[0.6530]):0.00185092[0.6290]):0.00000000[0.4220],(S1.19b:0.00550351,(Che1.15b:0.00000000,(Che1.3b:0.00000000,(Che3.11b:0.00000000,(Che3.15b:0.00000000,(Che3.2b:0.00000000,(Che3.6b:0.00000000,(Che3.8b:0.00000000,(Che3.9b:0.00000000,(S2.1b:0.00000000,Ti3.14b:0.00000000):0.00000000[0.0570]):0.00000000[0.0140]):0.00000000[0.0050]):0.00000000[0.0030]):0.00000000[0.0020]):0.00000000[0.0030]):0.00000000[0.0070]):0.00000000[0.0280]):0.00000000[0.8650]):0.00548555[0.8430]):0.00185379[0.2950]):0.01494379[0.9550],(((S3.4b:0.00552907,(Ti3.16a:0.00000000,(Che1.20a:0.00728609,Ti2.1a:0.00000000):0.00000000[0.0240]):0.00360389[0.6510]):0.01838515[0.9970],(S1.10a:0.01605508,((S1.3a:0.00000000,Ti1.10a:0.00000000):0.00000000[0.2190],(Ti1.14a:0.00000000,Ti1.16a:0.00000000):0.00000000[0.2340]):0.02504003[1.0000]):0.00738150[0.2690]):0.00000000[0.0130],(Ti3.5b:0.00320504,(Che2.1a:0.00000000,((Che1.13b:0.00000000,(Che1.4b:0.00921843,(S3.10b:0.00729443,(Ti1.2b:0.00000000,Ti3.6b:0.00000000):0.00000000[0.7850]):0.00180993[0.6490]):0.00183213[0.6090]):0.00000000[0.0020],(Che2.20a:0.00000000,(Che3.8a:0.00000000,(Ti2.20a:0.00000000,(Ti2.2a:0.00000000,(Ti2.5a:0.00000000,(Ti3.11a:0.00000000,Ti3.15a:0.00000000):0.00000000[0.0750]):0.00000000[0.0080]):0.00000000[0.0050]):0.00000000[0.0050]):0.00000000[0.0020]):0.00000000[0.0040]):0.00000000[0.0010]):0.00227037[0.7250]):0.01868580[0.9850]):0.00563386[0.0080]):0.00000000[0.0190]):0.00595232[0.0280]):0.00177865[0.0110],((((Ti3.10b:0.00000000,(Ti3.17b:0.00583985,Ti3.3b:0.00858093):0.00418294[0.8680]):0.00000000[0.1260],(Ti3.11b:0.00000000,(Ti3.13b:0.00000000,(Ti3.15b:0.00000000,(Ti3.16b:0.00000000,(Ti3.1b:0.00000000,(Ti3.20b:0.00000000,Ti3.4b:0.00000000):0.00000000[0.0800]):0.00000000[0.0180]):0.00000000[0.0150]):0.00000000[0.0160]):0.00000000[0.0220]):0.00000000[0.5190]):0.03956038[1.0000],(Ti1.10b:0.00000000,((Ti1.12b:0.00000000,(Ti1.13b:0.00000000,(Ti1.15b:0.00000000,(Ti1.16b:0.00000000,(Ti1.17b:0.00000000,(Ti1.18b:0.00000000,(Ti1.19b:0.00000000,(Ti1.1b:0.00000000,(Ti1.4b:0.00000000,(Ti1.5b:0.00000000,(Ti1.6b:0.00000000,(Ti1.8b:0.00000000,Ti1.9b:0.00000000):0.00000000[0.0380]):0.00000000[0.0070]):0.00000000[0.0020]):0.00000000[0.0000]):0.00000000[0.0000]):0.00000000[0.0000]):0.00000000[0.0000]):0.00000000[0.0000]):0.00000000[0.0000]):0.00000000[0.0000]):0.00000000[0.0000]):0.00000000[0.0100],(Pseudomonas_FW215-L2:0.00000000,(Ti2.13b:0.00000000,(Che1.14b:0.00000000,(Che1.16b:0.00000000,(Che1.8b:0.00000000,(Che1.9b:0.00000000,(Che2.11b:0.00000000,(Che2.15b:0.00000000,(Che2.18b:0.00000000,(Che2.1b:0.00000000,(Che2.2b:0.00000000,(Che2.3b:0.00000000,(Che2.4b:0.00000000,(Che2.5b:0.00000000,(Che2.6b:0.00000000,(Che2.7b:0.00000000,(Che2.8b:0.00000000,(Che2.9b:0.00000000,Ti1.7b:0.00000000):0.00000000[0.0350]):0.00000000[0.0030]):0.00000000[0.0000]):0.00000000[0.0010]):0.00000000[0.0000]):0.00000000[0.0000]):0.00000000[0.0000]):0.00000000[0.0000]):0.00000000[0.0000]):0.00000000[0.0000]):0.00000000[0.0000]):0.00000000[0.0000]):0.00000000[0.0000]):0.00000000[0.0000]):0.00000000[0.0010]):0.00000000[0.0090]):0.00182025[0.4670]):0.00182025[0.4830]):0.00000000[0.0050]):0.03148434[0.9980]):0.01330379[0.2460],(((S2.2b:0.00912292,S3.13b:0.00000000):0.04985887[1.0000],((Pseudomonas_fluorescens_SBW25:0.02402057,(S2.15b:0.00000000,(S2.18b:0.00000000,(S2.9b:0.00000000,(Ti2.12b:0.00000000,Ti2.5b:0.00000000):0.00000000[0.1590]):0.00000000[0.0680]):0.00000000[0.0950]):0.01907423[1.0000]):0.00635137[0.6560],(Pseudomonas_LH1G9:0.00000000,(Che1.11b:0.00000000,(Che3.20b:0.00181725,(Che1.12b:0.00000000,(Che1.17b:0.00000000,(Che1.19b:0.00000000,(Che1.2b:0.00000000,(Che2.12b:0.00000000,(Che2.19b:0.00000000,(Che3.12b:0.00000000,(Che3.14b:0.00000000,(Che3.16b:0.00000000,(Che3.18b:0.00000000,(Che3.7b:0.00000000,Pseudomonas_GV086:0.00000000):0.00000000[0.0480]):0.00000000[0.0070]):0.00000000[0.0010]):0.00000000[0.0000]):0.00000000[0.0000]):0.00000000[0.0000]):0.00000000[0.0000]):0.00000000[0.0010]):0.00000000[0.0030]):0.00000000[0.0240]):0.00000000[0.2210]):0.00181995[0.4150]):0.00181893[0.3940]):0.01816332[0.9950]):0.01443453[0.6510]):0.00838585[0.0180],(((Ti2.7b:0.00000000,(Ti2.8b:0.00000000,Ti3.18b:0.00000000):0.00000000[0.1310]):0.00000000[0.0360],(Ti2.3b:0.00000000,(Ti2.1b:0.00000000,(S3.15b:0.00000000,Ti1.11b:0.00000000):0.00000000[0.0990]):0.00000000[0.0340]):0.00000000[0.0150]):0.00718283[0.9850],((Pseudomonas_S34:0.00181882,(Che3.13a:0.00000000,(Che3.17a:0.00000000,(Che3.4a:0.00000000,(Ti2.13a:0.00000000,(Ti2.19a:0.00000000,(Ti2.3a:0.00000000,(Ti2.7a:0.00000000,(Ti2.15a:0.00182494,Ti2.9a:0.00000000):0.00000000[0.0910]):0.00000000[0.0160]):0.00000000[0.0050]):0.00000000[0.0080]):0.00000000[0.0080]):0.00000000[0.0190]):0.00000000[0.0640]):0.00365958[0.9320]):0.00367482[0.8480],((Che2.19a:0.01285183,(Che2.18a:0.00000000,(Che2.3a:0.00000000,Che3.7a:0.00000000):0.00000000[0.3120]):0.00000000[0.8830]):0.00364139[0.7940],((Che1.10a:0.00000000,Ti3.3a:0.05067985):0.00000000[0.0020],(Che2.15a:0.00000000,(Che2.16a:0.00000000,(Che3.14a:0.00000000,(Che3.3a:0.00000000,(Ti3.10a:0.00000000,(Ti3.12a:0.00000000,(Ti3.13a:0.00000000,(Ti3.18a:0.00000000,(Ti3.5a:0.00000000,Ti3.8a:0.00000000):0.00000000[0.0680]):0.00000000[0.0040]):0.00000000[0.0010]):0.00000000[0.0020]):0.00000000[0.0000]):0.00000000[0.0010]):0.00000000[0.0030]):0.00000000[0.0050]):0.00000000[0.0260]):0.00937023[0.9890]):0.00376387[0.7490]):0.01341086[0.8470]):0.00455858[0.4390]):0.00256264[0.0020]):0.00513041[0.0000]):0.00421338[0.0040]):0.00228023[0.0000]):0.00214413[0.0000]):0.00731666[0.0000]):0.01106927[0.0270]):0.01025275[0.1030]):0.00675308[0.0030]):0.01918924[0.7360]):0.01675148[0.2780]):0.02274282[0.4720]):0.02819278[0.3630]);
